# Supplementary material for: Investigation on Centrifugally Spun Fibrous PCL/3-Methyl Mannoside Mats for Wound Healing Application
Source: Polymers (Basel). 2023 Mar 3;15(5):1293. doi: 10.3390/polym15051293 (PMC10007593; doi:10.3390/polym15051293)
Supplement: Supplementary file 1 [file polymers-15-01293-s001.zip]

Archive with 1 entries (1 files):
- polymers-2210741-supplementary.pdf
